# Supplementary material for: Exendin-4 Caused Growth Arrest by Regulating Sugar Metabolism in Hyphantria cunea (Lepidoptera: Erebidae) Larvae
Source: Insects. 2024 Jul 5;15(7):503. doi: 10.3390/insects15070503 (PMC11276936; doi:10.3390/insects15070503)
Supplement: Supplementary file 1 [file insects-15-00503-s001.zip › Table S1 Significantly enriched metabolic pathways and metabolites regulation.xlsx]

## Sheet: Sheet1
Metabolic pathways	Differentially expressed metabolites (DEMs)
	up	down
Citrate cycle (TCA cycle)	Dihydrolipoamide-E Citrate Fumaric acid Pyruvate Oxaloacetate Succinate Thiamin diphosphate Phosphoenolpyruvate 2-Oxoglutarate
Amino sugar and nucleotide sugar metabolism	N-Acetylchitosamine N-Acetyl-D-mannosamine α-D-Glucose GDP-L-fucose	D-Fructose 6-phosphate D-Fructose D-Mannose ADP-glucose Glucose 1-phosphate Glucose 6-phosphate
Starch and sucrose metabolism		Trehalose Sucrose D-Glucose 1-phosphate D-Fructose 6-phosphate D-Fructose ADP-glucose
Glycolysis/Gluconeogenesis	Pyruvate Oxaloacetate α-D-Glucose Dihydrolipoamide-E Thiamin diphosphate Phosphoenolpyruvate	D-Glucose 6-phosphate D-Glucose 1-phosphate D-Fructose 6-phosphate
Glycerophospholipid metabolism	Choline Acetylcholine Ethanolamine	Phosphatidylethanolamine Phosphatidylcholine O-Phosphocholine
Alanine, aspartate and glutamate metabolism	Pyruvate Fumarate Succinate Oxaloacetate 2-Oxoglutarate Citrate
Glyoxylate and dicarboxylate metabolism	Formate Oxalate	Glycolaldehyde Hydroxypyruvate
